# Supplementary material for: Duration of maternally derived antibodies of porcine parvovirus in growing pigs and presence of antibodies in gilts and sows vaccinated with three different parvovirus vaccines
Source: Porcine Health Manag. 2024 Apr 9;10:15. doi: 10.1186/s40813-024-00361-1 (PMC11003177; doi:10.1186/s40813-024-00361-1)
Supplement: Supplementary file 1 — Supplementary Material 1 [file 40813_2024_361_MOESM1_ESM.xlsx]

## Sheet: Tabelle1
Vaccine	Farm	N (Parity)	HI-titer
			<1:10	01:10:00	01:20:00	01:40:00	1:80	1:160	1:320	1:640	1:1280	1:2560	1:5120	1:10240	1:20480
1	1	Gilt	2				1						1	1
		Parity 2 – 5	1	1					1			2
		≥ 6 Parity	1						1		1	1			1
	2	Gilt	3	1					1
		Parity 2 – 5	1			2		1		1
		≥ 6 Parity							1	1	3
	3	Gilt	5
		Parity 2 – 5	1					1	1	1	1
		≥ 6 Parity								1	3	1
	4	Gilt	3			1	1
		Parity 2 – 5	2						1		1		1
		≥ 6 Parity								2		3
2	5	Gilt								3		2
		Parity 2 – 5	1						1	1	1		1
		≥ 6 Parity		1					4
	6	Gilt								1	2	2
		Parity 2 – 5			1				1	1	1		1
		≥ 6 Parity	2					1		1	1
	7	Gilts										2	2	1
		Parity 2 – 5	1		1	1					1	1
		≥ 6 Parity	1			1				1		1		1
	8	Gilt										5
		Parity 2 – 5						1		2			2
		≥ 6 Parity					1		4
3	9	Gilt	5
		Parity 2 – 5	1				1		2			1
		≥ 6 Parity								1	1	2	1
	10	Gilt	3	1		1
		Parity 2 – 5	3	1		1
		≥ 6 Parity	1				1		1		1			1
	11	Gilt	5
		Parity 2 – 5	2				2					1
		≥ 6 Parity								1	3			1
	12	Gilts							1	1	1	2
		Parity 2 – 5	1		1				2			1
		≥ 6 Parity					1	1	2		1
